# Supplementary material for: 3-Methoxy­benzaldehyde thio­semi­carbazone
Source: Acta Crystallogr Sect E Struct Rep Online. 2009 Mar 28;65(Pt 4):o884. doi: 10.1107/S160053680901040X (PMC2968893; doi:10.1107/S160053680901040X)
Supplement: Supplementary file 2 [file e-65-0o884-Isup2.hkl]

#
# h,k,l, Fc-squared, Fo-squared, sigma(Fo-squared) and status flag
#
data_I
_shelx_title ' I in space group P 21/c'
_shelx_refln_list_code          4
_shelx_F_calc_maximum      160.93
_exptl_crystal_F_000       440.00
_reflns_d_resolution_high  0.8308
 
loop_
 _symmetry_equiv_pos_as_xyz
 'x, y, z'
 '-x, y+1/2, -z+1/2'
 '-x, -y, -z'
 'x, -y-1/2, z-1/2'
 
_cell_length_a    11.8140
_cell_length_b     5.6760
_cell_length_c    15.2480
_cell_angle_alpha  90.000
_cell_angle_beta   90.290
_cell_angle_gamma  90.000
 
_shelx_F_squared_multiplier     1.000
 
loop_
 _refln_index_h
 _refln_index_k
 _refln_index_l
 _refln_F_squared_calc
 _refln_F_squared_meas
 _refln_F_squared_sigma
 _refln_observed_status
   1   0   0     1674.64     1497.53     23.96 o
   2   0   0       16.31       13.50      1.05 o
   3   0   0     7150.46     6230.09     85.31 o
   4   0   0     2409.98     2186.79     14.15 o
   5   0   0      331.14      340.21      6.33 o
   6   0   0      138.55      140.61      4.59 o
   7   0   0       34.51       22.19      2.54 o
   8   0   0      378.71      377.53      9.20 o
   9   0   0        0.29        2.21      1.92 o
  10   0   0      185.27      193.53      7.89 o
  11   0   0      466.83      444.31     12.52 o
  12   0   0       84.35       87.19      6.44 o
  13   0   0       15.87       18.78      4.88 o
  14   0   0        0.13       -2.36      3.72 o
   1   1   0     1156.56     1194.02      7.82 o
   2   1   0     6731.48     5969.11     81.76 o
   3   1   0     6349.45     5722.88     90.26 o
   4   1   0      620.11      623.18      8.15 o
   5   1   0       64.06       58.49      2.94 o
   6   1   0       25.67       29.82      2.72 o
   7   1   0      188.02      171.74      5.97 o
   8   1   0       31.12       32.03      3.43 o
   9   1   0      171.63      164.64      6.77 o
  10   1   0        6.80        4.34      3.01 o
  11   1   0       42.12       51.97      4.88 o
  12   1   0       23.56       21.03      4.01 o
  13   1   0       11.98       10.09      4.12 o
  14   1   0       26.68       11.18      5.75 o
   0   2   0     4589.96     4152.49     82.52 o
   1   2   0      504.71      537.48      7.31 o
   2   2   0     1814.40     1850.23     14.01 o
   3   2   0       75.20       69.78      3.12 o
   4   2   0        6.07        5.14      1.59 o
   5   2   0     4895.11     4897.56     27.51 o
   6   2   0     1018.98     1023.66     13.90 o
   7   2   0      121.41      116.97      5.39 o
   8   2   0       48.72       46.11      4.12 o
   9   2   0        0.18       -0.25      2.25 o
  10   2   0      139.37      146.80      7.24 o
  11   2   0        6.12        2.79      3.08 o
  12   2   0        7.43        9.60      3.54 o
  13   2   0        9.43        7.20      4.48 o
   1   3   0       24.93       20.96      2.07 o
   2   3   0       31.92       31.67      2.54 o
   3   3   0        1.44       -0.47      1.34 o
   4   3   0      318.72      334.93      8.07 o
   5   3   0       47.56       50.81      3.72 o
   6   3   0       56.43       48.50      3.98 o
   7   3   0        5.73        5.28      2.83 o
   8   3   0      280.85      263.92      9.27 o
   9   3   0        0.83        2.83      3.32 o
  10   3   0        4.07        3.12      3.30 o
  11   3   0       58.62       46.69      5.90 o
  12   3   0        3.37       -3.36      3.94 o
   0   4   0     1093.77     1125.43     15.86 o
   1   4   0     1366.29     1379.40     17.26 o
   2   4   0      676.28      675.44     12.74 o
   3   4   0       32.13       34.13      3.76 o
   4   4   0       39.22       34.82      3.65 o
   5   4   0      397.89      406.08     10.82 o
   6   4   0        0.03       -2.68      2.68 o
   7   4   0       65.46       69.78      5.28 o
   8   4   0       12.38        6.01      3.83 o
   9   4   0       12.54       11.76      3.58 o
  10   4   0      114.53      113.79      8.11 o
  11   4   0       29.62       40.47      5.21 o
   1   5   0      810.45      801.75     16.22 o
   2   5   0       17.55       15.60      3.51 o
   3   5   0      152.15      156.24      7.71 o
   4   5   0      105.30      110.57      6.70 o
   5   5   0       14.99       14.15      3.51 o
   6   5   0       29.43       34.28      4.41 o
   7   5   0        0.23        3.04      2.68 o
   8   5   0        0.61        1.09      2.86 o
   9   5   0        1.61        1.16      3.43 o
   0   6   0      363.22      363.74     12.63 o
   1   6   0        9.87       13.14      3.98 o
   2   6   0        4.93       -1.38      3.83 o
   3   6   0       78.86       73.80      6.84 o
   4   6   0       55.30       62.72      5.97 o
   5   6   0       47.92       50.16      5.79 o
   6   6   0       43.97       48.47      6.08 o
 -14   1   1        0.04        1.99      3.23 o
 -13   1   1       15.81       18.78      4.41 o
 -12   1   1      127.91      134.64      7.78 o
 -11   1   1       99.87       98.84      6.30 o
 -10   1   1        3.12       30.65      3.61 o
  -9   1   1        1.75        5.90      1.78 o
  -8   1   1       15.25       13.54      2.65 o
  -7   1   1      170.06      163.81      5.79 o
  -6   1   1      148.05      154.51      5.10 o
  -5   1   1      697.70      707.33      9.63 o
  -4   1   1     1499.54     1472.24     12.52 o
  -3   1   1    18266.76    15688.51    151.65 o
  -2   1   1      206.57      200.99      3.72 o
  -1   1   1     1466.93     1452.95      8.87 o
   0   1   1      858.46      776.25      8.78 o
   1   1   1     1599.69     1485.63      8.98 o
   2   1   1    10544.54     9341.24    103.73 o
   3   1   1      135.25      151.98      3.72 o
   4   1   1      797.69      779.35      9.12 o
   5   1   1     2075.72     2039.75     16.26 o
   6   1   1       89.61       72.68      3.54 o
   7   1   1     1220.54     1196.92     15.06 o
   8   1   1     1198.54     1131.76     15.86 o
   9   1   1      267.99      270.62      8.65 o
  10   1   1      102.11      100.84      5.86 o
  11   1   1        6.13       10.13      2.83 o
  12   1   1        6.91       13.94      3.01 o
  13   1   1       79.85       77.31      6.84 o
  14   1   1       16.43       16.44      4.77 o
 -13   2   1        6.13       -1.16      4.41 o
 -12   2   1       44.87       44.33      5.35 o
 -11   2   1        9.36        8.98      3.47 o
 -10   2   1       63.05       75.21      5.32 o
  -9   2   1      770.23      749.60     14.70 o
  -8   2   1        0.41       -2.79      2.79 o
  -7   2   1      194.65      196.02      6.70 o
  -6   2   1     2185.73     2074.41     19.69 o
  -5   2   1      133.38      137.24      4.92 o
  -4   2   1       62.62       75.43      3.54 o
  -3   2   1      317.48      347.34      6.55 o
  -2   2   1      270.99      287.23      5.64 o
  -1   2   1       82.05       79.34      3.01 o
   0   2   1        0.01        0.34      0.80 o
   1   2   1       62.12       62.72      2.68 o
   2   2   1      473.31      505.18      7.53 o
   3   2   1     1171.19     1167.31     11.91 o
   4   2   1       56.86       58.99      3.30 o
   5   2   1       29.73       31.92      3.19 o
   6   2   1      631.85      621.77     10.78 o
   7   2   1       45.99       44.52      3.65 o
   8   2   1       12.21        8.62      2.72 o
   9   2   1        0.03       -2.75      2.75 o
  10   2   1       12.81       12.49      3.30 o
  11   2   1        9.81       10.49      3.26 o
  12   2   1        2.21       -3.94      3.94 o
  13   2   1        0.74        1.52      3.32 o
 -12   3   1       29.40       41.30      5.75 o
 -11   3   1       18.79       18.46      4.52 o
 -10   3   1      173.38      176.95      8.51 o
  -9   3   1        3.00        8.18      3.01 o
  -8   3   1      869.32      850.00     16.00 o
  -7   3   1      568.10      565.08     12.49 o
  -6   3   1      412.90      387.52      9.78 o
  -5   3   1      230.69      224.91      7.02 o
  -4   3   1        0.03        2.46      1.63 o
  -3   3   1      683.22      706.89     11.14 o
  -2   3   1      484.94      446.30      8.73 o
  -1   3   1      107.69      110.75      4.34 o
   0   3   1      212.46      204.50      4.01 o
   1   3   1       88.45       81.04      3.72 o
   2   3   1      598.50      597.73      9.95 o
   3   3   1     1559.31     1634.20     16.86 o
   4   3   1      370.42      337.72      8.25 o
   5   3   1       15.90       22.19      2.97 o
   6   3   1      120.86      115.28      5.72 o
   7   3   1      644.17      615.61     13.03 o
   8   3   1      273.93      283.39      9.34 o
   9   3   1      136.07      153.35      7.89 o
  10   3   1       88.01       83.75      6.04 o
  11   3   1       38.62       37.20      5.17 o
  12   3   1       17.30       15.78      4.48 o
 -11   4   1       91.66       79.19      7.57 o
 -10   4   1       19.40       19.18      3.98 o
  -9   4   1        0.39       -0.65      3.19 o
  -8   4   1        1.04        5.14      2.86 o
  -7   4   1      164.39      141.77      7.31 o
  -6   4   1       18.81       15.53      4.05 o
  -5   4   1        0.36        5.57      2.75 o
  -4   4   1     1283.36     1235.97     17.48 o
  -3   4   1      184.15      191.14      7.09 o
  -2   4   1        0.33        3.94      1.92 o
  -1   4   1      154.99      155.37      6.22 o
   0   4   1       16.94       21.37      2.19 o
   1   4   1      423.68      394.14      9.74 o
   2   4   1        0.03       -1.88      2.17 o
   3   4   1        8.20       14.66      2.50 o
   4   4   1      214.97      217.45      7.89 o
   5   4   1        4.27        1.20      2.65 o
   6   4   1       14.84       17.08      3.19 o
   7   4   1       92.15       85.60      5.93 o
   8   4   1       29.80       38.62      4.19 o
   9   4   1        0.00        3.26      2.61 o
  10   4   1       16.19       17.41      4.45 o
  11   4   1        2.64        5.39      3.94 o
  -9   5   1       11.80        9.98      4.05 o
  -8   5   1        0.17        1.81      3.40 o
  -7   5   1       17.82        9.12      3.76 o
  -6   5   1       19.55       23.88      3.94 o
  -5   5   1       23.62       21.76      4.38 o
  -4   5   1        1.04       -1.74      3.01 o
  -3   5   1      474.53      456.00     12.81 o
  -2   5   1      134.82      133.59      7.17 o
  -1   5   1       95.09       87.26      5.83 o
   0   5   1       23.88       26.54      2.68 o
   1   5   1       25.27       32.86      4.05 o
   2   5   1      137.26      138.66      7.31 o
   3   5   1       77.20       73.80      5.68 o
   4   5   1      129.60      120.71      6.70 o
   5   5   1      166.23      172.86      8.18 o
   6   5   1       55.77       61.10      5.79 o
   7   5   1       85.39       87.41      6.66 o
   8   5   1      120.93      115.78      7.93 o
   9   5   1       77.65      104.20      7.67 o
  -6   6   1       91.82       94.43      8.04 o
  -5   6   1      117.30      105.07      7.60 o
  -4   6   1      222.54      230.73     11.04 o
  -3   6   1       28.16       22.01      4.88 o
  -2   6   1        0.69        7.17      3.30 o
  -1   6   1       47.52       49.26      5.50 o
   0   6   1       56.72       58.26      3.99 o
   1   6   1      183.75      180.75      9.41 o
   2   6   1      310.14      313.94     11.83 o
   3   6   1       20.80       22.70      4.74 o
   4   6   1       97.89      114.95      7.53 o
   5   6   1       31.90       28.67      5.54 o
   6   6   1       25.30       28.34      5.46 o
 -14   0   2      126.06      119.22      8.51 o
 -13   0   2        2.02        2.86      3.43 o
 -12   0   2       21.68       25.33      4.77 o
 -11   0   2       16.57       16.61      3.54 o
 -10   0   2       74.09       75.61      5.54 o
  -9   0   2      116.15      105.39      5.79 o
  -8   0   2       36.80       24.14      3.01 o
  -7   0   2        3.93        5.35      1.67 o
  -6   0   2      125.13      136.74      4.63 o
  -5   0   2      256.62      236.70      5.50 o
  -4   0   2     2873.80     2859.77     16.64 o
  -3   0   2    25897.05    20981.89    166.31 o
  -2   0   2     2625.04     2507.15     49.51 o
  -1   0   2     4454.53     4241.82     54.80 o
   0   0   2       37.39       45.09      0.91 o
   1   0   2      569.84      522.42      4.59 o
   2   0   2      993.05      974.83      7.38 o
   3   0   2      785.22      735.59      7.49 o
   4   0   2      564.32      553.03      7.38 o
   5   0   2        3.70        4.38      1.23 o
   6   0   2      279.75      288.75      6.70 o
   7   0   2       86.69       89.14      4.27 o
   8   0   2      570.21      585.03     11.51 o
   9   0   2       35.03       38.11      3.69 o
  10   0   2      524.47      490.06     12.52 o
  11   0   2        0.59       -3.54      3.54 o
  12   0   2       48.63       55.13      5.90 o
  13   0   2       96.34      104.74      7.86 o
  14   0   2        1.08        3.58      3.69 o
 -13   1   2        0.72        1.09      4.23 o
 -12   1   2      159.84      176.08      8.65 o
 -11   1   2        0.71        5.86      2.72 o
 -10   1   2        9.28        8.58      2.68 o
  -9   1   2        1.18       -1.38      2.46 o
  -8   1   2       71.12       63.44      4.23 o
  -7   1   2       12.79       16.86      2.39 o
  -6   1   2      646.36      640.84     10.20 o
  -5   1   2     1093.46     1144.93     12.38 o
  -4   1   2     1445.94     1465.76     12.81 o
  -3   1   2      408.41      395.81      6.12 o
  -2   1   2       57.50       41.88      1.96 o
  -1   1   2     5208.67     4824.42     71.92 o
   0   1   2     2818.41     2485.28     72.40 o
   1   1   2       68.08       58.89      2.03 o
   2   1   2      180.48      179.74      3.69 o
   3   1   2       40.66       39.74      2.10 o
   4   1   2       49.75       51.79      2.50 o
   5   1   2      228.55      260.09      6.08 o
   6   1   2      300.90      328.63      7.38 o
   7   1   2      434.15      463.49      9.52 o
   8   1   2       42.03       45.17      3.65 o
   9   1   2       47.96       49.65      4.16 o
  10   1   2      103.24      106.84      5.97 o
  11   1   2       20.60       15.78      3.58 o
  12   1   2        7.31        7.20      3.26 o
  13   1   2        7.65       12.01      3.83 o
 -13   2   2       78.64       83.57      7.17 o
 -12   2   2       33.73       29.47      5.32 o
 -11   2   2        0.08       -3.72      3.72 o
 -10   2   2      479.93      494.91     13.28 o
  -9   2   2      517.59      508.84     12.38 o
  -8   2   2      743.71      722.92     13.65 o
  -7   2   2       18.36       17.26      3.04 o
  -6   2   2      690.67      684.52     11.51 o
  -5   2   2      198.69      212.67      6.12 o
  -4   2   2       97.58      111.33      4.30 o
  -3   2   2      128.07      122.95      4.05 o
  -2   2   2     1459.89     1533.79     13.14 o
  -1   2   2      182.06      187.88      4.48 o
   0   2   2       88.88       93.57      2.57 o
   1   2   2      440.76      458.89      6.99 o
   2   2   2      535.75      567.08      8.15 o
   3   2   2      376.54      482.86      7.89 o
   4   2   2      755.41      783.58     10.64 o
   5   2   2     1719.61     1778.61     17.08 o
   6   2   2       14.58       13.14      2.72 o
   7   2   2       88.70      100.91      4.96 o
   8   2   2       50.10       59.83      4.45 o
   9   2   2        0.05        0.25      2.39 o
  10   2   2       81.51       83.97      5.97 o
  11   2   2       75.81       82.02      6.12 o
  12   2   2       70.46       66.78      6.33 o
  13   2   2       28.15       44.01      5.64 o
 -12   3   2        5.86        3.76      4.30 o
 -11   3   2       73.60       73.73      6.59 o
 -10   3   2       36.53       39.78      5.28 o
  -9   3   2       96.73       78.54      6.26 o
  -8   3   2        7.45        7.24      3.15 o
  -7   3   2      599.76      586.00     12.85 o
  -6   3   2      217.47      226.07      7.64 o
  -5   3   2        1.08        1.38      1.67 o
  -4   3   2       34.39       33.26      2.94 o
  -3   3   2       34.89       43.14      3.01 o
  -2   3   2       36.28       26.28      2.65 o
  -1   3   2       69.73       64.13      3.36 o
   0   3   2        0.22        0.08      2.54 o
   1   3   2      190.26      200.44      5.86 o
   2   3   2      870.26      946.10     12.59 o
   3   3   2      262.41      255.74      7.02 o
   4   3   2      464.78      469.65      9.60 o
   5   3   2      245.61      255.23      7.57 o
   6   3   2        6.80        4.88      2.21 o
   7   3   2       18.68       19.65      3.15 o
   8   3   2       48.50       43.57      4.16 o
   9   3   2       26.49       20.45      4.12 o
  10   3   2       63.30       54.73      5.46 o
  11   3   2       17.15       16.86      4.05 o
  12   3   2        1.40        1.88      3.58 o
 -11   4   2        5.23        3.90      3.90 o
 -10   4   2      142.63      157.29      8.69 o
  -9   4   2        0.02        0.00      3.43 o
  -8   4   2       48.25       52.70      5.32 o
  -7   4   2      126.80      125.74      7.13 o
  -6   4   2      110.55      109.44      5.97 o
  -5   4   2      372.74      381.29     10.82 o
  -4   4   2      871.73      884.06     15.35 o
  -3   4   2      244.96      251.54      8.15 o
  -2   4   2      602.60      617.27     12.27 o
  -1   4   2        7.48        8.00      2.50 o
   0   4   2      184.64      193.08      4.96 o
   1   4   2        0.67       -1.63      2.25 o
   2   4   2       62.88       60.12      4.19 o
   3   4   2        1.25        0.22      2.10 o
   4   4   2       17.34       13.57      3.04 o
   5   4   2      346.30      325.05      9.81 o
   6   4   2        7.30        6.01      2.28 o
   7   4   2        0.12       -1.96      2.75 o
   8   4   2       30.43       34.39      4.59 o
   9   4   2        5.62       -1.67      3.26 o
  10   4   2        5.90        9.67      3.54 o
  11   4   2       25.90       31.45      4.88 o
  -9   5   2       13.48       18.60      4.34 o
  -8   5   2       27.37       28.31      4.77 o
  -7   5   2       25.76       28.27      3.98 o
  -6   5   2        0.61       -3.15      3.15 o
  -5   5   2       18.19       12.20      4.27 o
  -4   5   2        4.27        1.16      2.90 o
  -3   5   2       15.78       17.95      3.61 o
  -2   5   2      783.05      749.92     15.75 o
  -1   5   2      301.33      287.91      9.81 o
   0   5   2      166.58      166.55      5.39 o
   1   5   2      288.16      302.18      9.98 o
   2   5   2      140.33      131.89      7.20 o
   3   5   2      124.13      143.69      7.17 o
   4   5   2       38.32       49.72      4.74 o
   5   5   2       22.35       20.99      3.69 o
   6   5   2       55.85       56.46      5.10 o
   7   5   2        0.13       -1.70      3.26 o
   8   5   2        7.21       11.58      3.90 o
   9   5   2      116.49      120.35      8.44 o
  -6   6   2        3.42        6.66      4.05 o
  -5   6   2        0.04        3.36      3.26 o
  -4   6   2       15.05       29.71      4.48 o
  -3   6   2       56.69       58.78      5.57 o
  -2   6   2       13.26       14.48      3.47 o
  -1   6   2       59.00       51.36      5.64 o
   0   6   2        0.02        0.58      2.27 o
   1   6   2       62.06       57.76      5.97 o
   2   6   2        2.98        0.69      3.90 o
   3   6   2        0.17       -2.46      3.43 o
   4   6   2        0.61        0.36      3.58 o
   5   6   2        7.70        6.37      3.98 o
   6   6   2       49.64       72.31      6.84 o
 -13   1   3       94.65       97.72      7.78 o
 -12   1   3       88.78       84.94      7.13 o
 -11   1   3        9.13       14.26      3.08 o
 -10   1   3       72.84       79.30      5.32 o
  -9   1   3       16.77       20.23      3.12 o
  -8   1   3       82.11       87.05      4.77 o
  -7   1   3     1437.58     1400.50     16.68 o
  -6   1   3     2155.08     2126.40     18.64 o
  -5   1   3     2408.24     2432.55     18.24 o
  -4   1   3      275.61      220.68      5.25 o
  -3   1   3        0.43        3.40      1.01 o
  -2   1   3     4265.50     4028.56     76.54 o
  -1   1   3     1581.68     1671.34     11.11 o
   0   1   3      442.00      526.41     10.04 o
   1   1   3     1656.15     1704.99     11.22 o
   2   1   3       97.13      104.13      3.04 o
   3   1   3      982.54      958.95      9.78 o
   4   1   3     1348.48     1279.69     12.30 o
   5   1   3     2429.86     2511.74     18.82 o
   6   1   3      247.24      244.56      6.51 o
   7   1   3        7.90        6.15      1.63 o
   8   1   3       70.55       69.45      4.59 o
   9   1   3       64.92       60.30      4.63 o
  10   1   3        7.16        6.33      2.90 o
  11   1   3        3.51       10.67      3.19 o
  12   1   3       26.78       25.15      4.27 o
  13   1   3        4.87       11.76      3.30 o
 -13   2   3       14.12       19.40      4.16 o
 -12   2   3      105.22      105.36      7.96 o
 -11   2   3        0.81       -3.80      3.80 o
 -10   2   3      108.95      120.60      7.31 o
  -9   2   3      135.84      123.27      7.13 o
  -8   2   3       56.12       58.31      4.56 o
  -7   2   3       87.35      100.91      5.43 o
  -6   2   3       10.01        6.51      1.99 o
  -5   2   3       41.16       37.49      3.01 o
  -4   2   3       17.54       10.31      1.56 o
  -3   2   3       78.87       74.23      3.30 o
  -2   2   3      261.49      301.34      6.12 o
  -1   2   3      595.00      624.91      8.47 o
   0   2   3        2.96        2.96      1.34 o
   1   2   3     1617.33     1659.28     13.72 o
   2   2   3      880.75      951.02     10.82 o
   3   2   3       37.42       59.14      3.04 o
   4   2   3      796.97      930.64     11.91 o
   5   2   3       83.58       76.87      3.94 o
   6   2   3      184.87      193.17      6.19 o
   7   2   3      216.87      224.40      7.24 o
   8   2   3       10.46       14.59      2.54 o
   9   2   3       54.05       53.82      4.92 o
  10   2   3       18.38       21.07      3.83 o
  11   2   3        1.38        2.86      2.75 o
  12   2   3        0.94        3.15      2.90 o
  13   2   3       17.53       11.22      4.34 o
 -12   3   3       13.83       11.11      4.67 o
 -11   3   3      249.28      258.02     10.60 o
 -10   3   3        3.82        6.99      3.36 o
  -9   3   3      201.32      173.26      8.29 o
  -8   3   3      296.93      262.29      9.56 o
  -7   3   3      493.96      481.26     11.94 o
  -6   3   3      441.58      421.80     10.53 o
  -5   3   3      861.91      872.08     14.01 o
  -4   3   3      419.72      416.88      9.27 o
  -3   3   3      884.09      887.13     12.92 o
  -2   3   3      246.45      228.09      6.55 o
  -1   3   3      279.61      249.84      6.59 o
   0   3   3     2848.44     2993.25     15.65 o
   1   3   3       18.26       29.68      2.83 o
   2   3   3      205.39      258.82      6.95 o
   3   3   3     1312.19     1314.83     15.64 o
   4   3   3       83.20       76.80      4.34 o
   5   3   3      433.58      454.84     10.09 o
   6   3   3      484.80      475.07     11.04 o
   7   3   3        0.29       -0.72      2.07 o
   8   3   3       17.47       18.64      3.58 o
   9   3   3        0.92       -1.16      2.75 o
  10   3   3       10.55        6.66      3.51 o
  11   3   3        7.75        5.57      3.76 o
  12   3   3        2.15        1.92      3.08 o
 -11   4   3        3.58        4.74      3.72 o
 -10   4   3        1.63        3.61      3.72 o
  -9   4   3        0.96       -0.33      3.15 o
  -8   4   3        2.21        3.72      2.83 o
  -7   4   3      161.95      175.42      8.18 o
  -6   4   3      151.40      143.98      7.06 o
  -5   4   3       60.34       62.62      4.92 o
  -4   4   3      156.50      150.24      6.84 o
  -3   4   3        9.37        4.48      2.94 o
  -2   4   3       63.02       66.81      4.34 o
  -1   4   3      582.33      578.26     11.94 o
   0   4   3       33.30       31.41      2.47 o
   1   4   3       19.01       20.81      2.86 o
   2   4   3       14.74       17.22      2.61 o
   3   4   3        0.89        3.12      2.14 o
   4   4   3        3.79        7.28      2.39 o
   5   4   3        5.35        1.23      2.43 o
   6   4   3      181.19      204.56      8.25 o
   7   4   3       98.54       89.50      5.83 o
   8   4   3       85.31       78.39      6.01 o
   9   4   3       32.00       38.40      4.92 o
  10   4   3        1.31        8.33      3.54 o
  11   4   3       13.17       16.50      4.59 o
  -9   5   3       26.15       30.18      5.25 o
  -8   5   3       79.12       85.92      6.99 o
  -7   5   3       82.95       93.53      7.09 o
  -6   5   3      198.79      176.55      9.02 o
  -5   5   3      174.21      179.70      8.87 o
  -4   5   3       64.62       58.23      5.06 o
  -3   5   3        0.10        5.14      2.61 o
  -2   5   3      253.27      260.49      9.81 o
  -1   5   3      112.18      105.83      6.15 o
   0   5   3      246.81      231.16      6.47 o
   1   5   3      160.03      156.39      7.64 o
   2   5   3       68.89       68.99      5.28 o
   3   5   3       83.36       93.05      6.12 o
   4   5   3       15.62       17.12      3.65 o
   5   5   3       47.74       51.25      5.06 o
   6   5   3       29.97       29.89      4.45 o
   7   5   3        0.41        2.75      3.30 o
   8   5   3        0.32        5.50      2.61 o
   9   5   3        3.42       -4.12      4.12 o
  -6   6   3       18.31       13.86      4.85 o
  -5   6   3       31.95       33.41      4.81 o
  -4   6   3       39.99       37.02      5.93 o
  -3   6   3        9.04        9.27      3.40 o
  -2   6   3        0.09       -2.10      3.40 o
  -1   6   3        6.58        4.48      3.58 o
   0   6   3        3.59        2.09      3.76 o
   1   6   3       32.44       36.84      4.67 o
   2   6   3        6.55        8.73      3.32 o
   3   6   3       14.64       16.04      3.65 o
   4   6   3       13.15       19.40      3.98 o
   5   6   3       59.00       67.14      6.80 o
   6   6   3       74.46       86.14      7.89 o
 -13   0   4        2.21       -0.72      3.47 o
 -12   0   4        2.98        9.31      3.40 o
 -11   0   4       18.00       19.91      3.72 o
 -10   0   4        7.78        6.62      2.61 o
  -9   0   4        0.10        0.22      2.17 o
  -8   0   4      549.35      536.42     11.18 o
  -7   0   4      509.55      575.44     10.71 o
  -6   0   4      311.07      353.68      7.89 o
  -5   0   4     3096.68     2952.10     20.12 o
  -4   0   4      163.57      177.38      4.77 o
  -3   0   4     2947.61     3000.93     71.63 o
  -2   0   4     2928.94     2791.52     63.81 o
  -1   0   4       15.42       28.05      1.56 o
   0   0   4     7297.62     7408.92     66.78 o
   1   0   4     3372.15     2921.30     60.55 o
   2   0   4     3124.97     2782.54     15.20 o
   3   0   4     2938.94     2737.52     16.40 o
   4   0   4     1423.55     1394.31     12.85 o
   5   0   4      320.33      300.33      6.62 o
   6   0   4      155.75      122.95      4.88 o
   7   0   4      604.02      579.24     10.96 o
   8   0   4       72.80       75.76      4.45 o
   9   0   4       88.67       83.42      5.17 o
  10   0   4      254.41      270.36      9.67 o
  11   0   4       87.94       88.93      6.33 o
  12   0   4      100.63       96.63      7.24 o
  13   0   4       36.13       40.83      5.14 o
 -13   1   4       14.21       19.11      4.34 o
 -12   1   4       10.54       12.85      3.43 o
 -11   1   4        0.45       -0.91      3.19 o
 -10   1   4        2.96        4.88      3.12 o
  -9   1   4      131.88      133.12      6.44 o
  -8   1   4        9.11        3.23      2.54 o
  -7   1   4      349.12      389.15      9.02 o
  -6   1   4       19.42       17.33      2.68 o
  -5   1   4      127.40      126.93      4.52 o
  -4   1   4      908.49      941.49     11.14 o
  -3   1   4       24.20       21.18      1.92 o
  -2   1   4      120.73      113.94      3.47 o
  -1   1   4       18.54       19.80      1.52 o
   0   1   4      630.00      620.09     21.88 o
   1   1   4       82.84       82.05      2.83 o
   2   1   4       95.97      101.09      3.30 o
   3   1   4      369.90      397.48      6.70 o
   4   1   4      221.08      274.30      5.97 o
   5   1   4        9.63       14.88      2.10 o
   6   1   4      146.41      159.00      5.61 o
   7   1   4        2.58        0.76      2.21 o
   8   1   4        1.55        5.14      2.17 o
   9   1   4        6.10       -2.86      2.86 o
  10   1   4        7.45        7.06      2.94 o
  11   1   4       13.68        9.38      3.40 o
  12   1   4        2.69        3.04      3.36 o
  13   1   4        1.59        6.37      3.01 o
 -13   2   4       19.72       19.33      5.46 o
 -12   2   4      157.72      148.39      9.02 o
 -11   2   4        1.37        4.52      2.90 o
 -10   2   4      256.19      251.69      9.67 o
  -9   2   4      244.80      228.30      8.54 o
  -8   2   4      253.52      244.96      8.73 o
  -7   2   4       71.40       64.78      4.27 o
  -6   2   4       85.68       85.89      4.41 o
  -5   2   4       70.74       63.15      3.76 o
  -4   2   4        0.09        4.09      1.30 o
  -3   2   4      530.96      565.23      9.05 o
  -2   2   4        0.90        1.92      0.94 o
  -1   2   4       28.17       17.37      1.85 o
   0   2   4     2323.74     2360.57     11.90 o
   1   2   4     2097.62     2148.10     16.11 o
   2   2   4     5926.70     5703.81    112.60 o
   3   2   4     1248.23     1174.00     12.99 o
   4   2   4      372.32      359.11      7.67 o
   5   2   4      549.58      556.37     10.13 o
   6   2   4       67.92       57.91      3.94 o
   7   2   4      350.92      339.74      9.12 o
   8   2   4      193.05      203.04      7.67 o
   9   2   4      269.67      264.68      9.56 o
  10   2   4      194.64      209.30      8.87 o
  11   2   4       34.03       43.50      4.63 o
  12   2   4       16.79       23.52      4.09 o
  13   2   4        7.48       -0.40      4.16 o
 -12   3   4       35.59       26.86      5.35 o
 -11   3   4       55.91       54.04      6.12 o
 -10   3   4      101.68      100.55      7.57 o
  -9   3   4      105.11      102.31      6.91 o
  -8   3   4        0.71        1.88      2.50 o
  -7   3   4       31.33       28.81      3.58 o
  -6   3   4        2.26        0.91      2.39 o
  -5   3   4       20.05       15.97      2.65 o
  -4   3   4        2.61        5.57      2.10 o
  -3   3   4        1.93        2.86      1.78 o
  -2   3   4       76.48       81.66      4.48 o
  -1   3   4     1036.64     1140.85     14.33 o
   0   3   4       69.38       72.80      2.87 o
   1   3   4      207.51      223.78      6.37 o
   2   3   4      194.17      218.90      6.44 o
   3   3   4      314.20      351.55      8.36 o
   4   3   4        0.19       -1.81      1.81 o
   5   3   4        2.22        0.40      2.46 o
   6   3   4        2.22       -0.22      2.57 o
   7   3   4       38.48       39.27      4.01 o
   8   3   4        1.11        2.97      2.61 o
   9   3   4        0.20        1.20      2.94 o
  10   3   4       25.36       24.90      4.16 o
  11   3   4        9.15        8.87      3.58 o
  12   3   4        7.13        6.22      4.19 o
 -11   4   4        1.17       -1.59      3.58 o
 -10   4   4       15.05       15.49      4.41 o
  -9   4   4       12.10        4.77      4.12 o
  -8   4   4        3.90        1.27      3.61 o
  -7   4   4       48.32       42.21      5.06 o
  -6   4   4        1.67       -0.29      2.68 o
  -5   4   4       27.49       26.64      3.72 o
  -4   4   4      336.37      316.15      9.89 o
  -3   4   4      640.61      625.96     13.14 o
  -2   4   4       81.11       63.84      4.74 o
  -1   4   4      364.04      342.82      9.45 o
   0   4   4      354.05      375.64     10.15 o
   1   4   4       84.95       68.41      4.67 o
   2   4   4     1023.03     1016.85     16.18 o
   3   4   4      339.59      297.26      9.16 o
   4   4   4       44.06       45.60      4.19 o
   5   4   4      249.36      276.33      9.31 o
   6   4   4      104.18       97.79      5.90 o
   7   4   4       15.20       23.67      3.87 o
   8   4   4       20.91       23.59      4.41 o
   9   4   4       67.67       74.81      6.04 o
  10   4   4       17.78       18.75      4.56 o
  11   4   4       32.59       41.05      5.79 o
  -9   5   4       33.19       40.21      5.14 o
  -8   5   4        0.01        2.61      3.04 o
  -7   5   4        7.01        1.41      4.27 o
  -6   5   4      172.76      182.99      9.16 o
  -5   5   4       66.72       71.99      6.15 o
  -4   5   4       71.05       66.78      5.90 o
  -3   5   4      154.47      166.75      7.78 o
  -2   5   4        0.30        1.99      2.21 o
  -1   5   4       86.00       88.24      5.68 o
   0   5   4       88.43       90.58      8.11 o
   1   5   4        0.10        2.25      2.50 o
   2   5   4        1.18        6.51      2.28 o
   3   5   4        0.05       -1.16      2.79 o
   4   5   4        7.87        8.15      3.01 o
   5   5   4       65.65       58.89      5.57 o
   6   5   4       12.56       10.93      3.40 o
   7   5   4       15.01        8.76      3.54 o
   8   5   4        1.04        3.36      3.47 o
   9   5   4       16.67       20.67      4.63 o
  -5   6   4       47.00       55.60      6.41 o
  -4   6   4       24.56       19.40      4.99 o
  -3   6   4       23.11       19.58      4.52 o
  -2   6   4        7.80       17.04      3.36 o
  -1   6   4        0.01        1.41      2.68 o
   0   6   4       46.83       56.79      8.94 o
   1   6   4       72.68       93.56      6.55 o
   2   6   4       20.94       20.23      4.48 o
   3   6   4       78.19       77.81      6.99 o
   4   6   4       86.76       87.45      6.70 o
   5   6   4       20.10       11.94      4.45 o
   6   6   4       36.00       34.49      6.15 o
 -13   1   5        2.50        3.83      3.83 o
 -12   1   5        8.11        6.59      3.90 o
 -11   1   5        0.54       -1.23      3.08 o
 -10   1   5      273.17      274.88      9.74 o
  -9   1   5       96.25      120.56      6.41 o
  -8   1   5       43.76       41.55      3.94 o
  -7   1   5      165.08      169.71      6.41 o
  -6   1   5      183.92      221.61      6.66 o
  -5   1   5      598.04      631.21     10.24 o
  -4   1   5      324.42      349.41      7.17 o
  -3   1   5      585.17      637.61      9.02 o
  -2   1   5       45.12       52.08      2.61 o
  -1   1   5     1267.23     1399.23     12.05 o
   0   1   5      230.50      249.29      9.63 o
   1   1   5      108.32      132.21      3.87 o
   2   1   5        8.75       14.44      1.38 o
   3   1   5       13.28       16.00      1.63 o
   4   1   5      322.68      322.05      6.88 o
   5   1   5       75.11       69.99      3.69 o
   6   1   5      840.98      840.34     12.70 o
   7   1   5      602.24      634.76     12.05 o
   8   1   5      351.85      341.84      9.56 o
   9   1   5      222.42      221.93      8.40 o
  10   1   5       70.22       67.83      5.43 o
  11   1   5      122.73      133.05      7.24 o
  12   1   5       23.91       28.63      4.30 o
  13   1   5       67.20       80.17      6.73 o
 -12   2   5        0.04        5.86      3.98 o
 -11   2   5        3.45        3.65      3.23 o
 -10   2   5        4.70        7.20      3.36 o
  -9   2   5       43.54       40.36      4.59 o
  -8   2   5       21.77       20.02      3.47 o
  -7   2   5        0.10       -1.34      2.21 o
  -6   2   5       21.76       16.86      2.72 o
  -5   2   5      198.76      208.90      6.55 o
  -4   2   5        0.82       -0.33      1.49 o
  -3   2   5        3.72        4.59      1.56 o
  -2   2   5     1134.61     1337.16     13.94 o
  -1   2   5        2.81        5.68      1.34 o
   0   2   5        5.39       12.86      1.59 o
   1   2   5      386.38      428.38      7.78 o
   2   2   5       17.63       14.77      2.39 o
   3   2   5       78.63       79.92      3.80 o
   4   2   5       82.55       76.40      4.05 o
   5   2   5      137.52      138.19      5.25 o
   6   2   5       91.16       98.48      4.77 o
   7   2   5       18.44       19.07      2.83 o
   8   2   5      100.40       94.65      5.75 o
   9   2   5       14.51       12.41      3.01 o
  10   2   5        0.31        1.20      2.72 o
  11   2   5       54.05       51.50      5.32 o
  12   2   5       27.20       34.60      4.77 o
  13   2   5        0.94        1.99      3.51 o
 -12   3   5        3.53       -1.59      4.38 o
 -11   3   5       12.01       13.83      4.74 o
 -10   3   5      129.42      135.32      8.15 o
  -9   3   5      155.76      152.63      8.29 o
  -8   3   5       15.05       17.26      3.30 o
  -7   3   5       62.09       66.52      4.96 o
  -6   3   5       82.75       87.34      5.28 o
  -5   3   5        2.39        6.91      2.21 o
  -4   3   5        0.27        2.03      2.03 o
  -3   3   5       23.70       25.51      2.79 o
  -2   3   5      186.68      167.43      6.04 o
  -1   3   5      828.66      918.62     13.39 o
   0   3   5        0.61       -1.16      1.16 o
   1   3   5        1.82       -0.18      1.74 o
   2   3   5       15.04       16.68      2.57 o
   3   3   5       20.11       22.99      2.57 o
   4   3   5      108.15      104.34      5.10 o
   5   3   5      158.52      152.88      6.48 o
   6   3   5      485.01      463.10     11.33 o
   7   3   5      103.41       95.41      6.08 o
   8   3   5      272.47      249.80      9.52 o
   9   3   5      123.54      124.72      7.53 o
  10   3   5       10.56        2.32      3.65 o
  11   3   5      108.96       97.39      7.57 o
  12   3   5       87.56       98.52      7.96 o
 -10   4   5       15.95       21.14      4.45 o
  -9   4   5        7.11        6.62      3.43 o
  -8   4   5        8.97        7.78      3.61 o
  -7   4   5      208.69      198.96      9.20 o
  -6   4   5       65.10       60.55      5.68 o
  -5   4   5       41.34       29.89      4.38 o
  -4   4   5      687.29      658.14     14.08 o
  -3   4   5      122.75      114.92      5.86 o
  -2   4   5       63.19       66.38      4.59 o
  -1   4   5       97.55       93.53      5.21 o
   0   4   5        2.89        0.88      1.64 o
   1   4   5       38.59       26.89      3.58 o
   2   4   5        5.67        0.47      2.61 o
   3   4   5      302.34      303.15      9.31 o
   4   4   5      197.52      179.81      7.53 o
   5   4   5      112.59      106.55      6.22 o
   6   4   5      162.97      165.01      7.82 o
   7   4   5        0.02        0.91      2.72 o
   8   4   5        7.88        8.73      3.65 o
   9   4   5       16.19        7.67      4.05 o
  10   4   5        6.92        9.02      3.90 o
  -8   5   5        0.03       -3.36      3.36 o
  -7   5   5       16.20       10.78      4.12 o
  -6   5   5        4.00        3.72      3.51 o
  -5   5   5       32.13       38.87      5.14 o
  -4   5   5       33.12       32.57      4.45 o
  -3   5   5        1.67        4.19      2.86 o
  -2   5   5        0.81        2.36      2.32 o
  -1   5   5        7.40        8.07      3.23 o
   0   5   5       31.98       35.41      2.92 o
   1   5   5       25.51       23.81      4.16 o
   2   5   5       28.69       29.18      4.19 o
   3   5   5       45.68       46.07      4.77 o
   4   5   5       14.42       17.95      3.76 o
   5   5   5       33.72       48.43      4.99 o
   6   5   5       57.42       57.65      5.90 o
   7   5   5       46.33       42.99      5.43 o
   8   5   5       86.32       87.08      7.64 o
  -5   6   5        0.02       -2.75      3.72 o
  -4   6   5       75.13       81.91      6.73 o
  -3   6   5       78.54       72.28      7.02 o
  -2   6   5       84.60       85.02      6.84 o
  -1   6   5       75.68       80.02      7.17 o
   0   6   5       43.44       42.51      3.69 o
   1   6   5       32.00       32.61      5.28 o
   2   6   5       14.50       21.76      4.77 o
   3   6   5      102.35      113.90      7.82 o
   4   6   5       53.53       55.85      6.62 o
   5   6   5       71.22       71.52      6.91 o
 -13   0   6       16.15       24.36      4.30 o
 -12   0   6        4.17        2.10      3.08 o
 -11   0   6      116.95      122.47      7.20 o
 -10   0   6       14.69       11.65      3.40 o
  -9   0   6        1.30        2.54      2.61 o
  -8   0   6     1222.95     1253.19     17.95 o
  -7   0   6      507.88      527.63     10.85 o
  -6   0   6      374.02      353.06      8.40 o
  -5   0   6      320.60      348.47      7.75 o
  -4   0   6       29.96       57.00      3.08 o
  -3   0   6      728.67      692.16      9.56 o
  -2   0   6      412.64      414.38      7.13 o
  -1   0   6     4708.36     4545.23     92.91 o
   0   0   6     1007.55     1094.75      7.68 o
   1   0   6      529.23      594.29      8.11 o
   2   0   6     2472.55     2412.14     16.93 o
   3   0   6     1037.54     1114.86     12.23 o
   4   0   6      600.71      652.49      9.98 o
   5   0   6       22.30       25.48      2.54 o
   6   0   6        0.03        0.36      1.67 o
   7   0   6        0.00       -0.80      1.81 o
   8   0   6       15.16       15.39      3.15 o
   9   0   6      115.00      121.03      6.26 o
  10   0   6        6.18        7.93      3.15 o
  11   0   6        2.68       10.38      2.83 o
  12   0   6        3.98        6.26      3.72 o
  13   0   6       10.83       11.94      4.99 o
 -13   1   6        0.00       -4.16      4.16 o
 -12   1   6       26.26       25.66      4.63 o
 -11   1   6        9.44        6.77      3.47 o
 -10   1   6       70.71       78.39      5.93 o
  -9   1   6        0.72       -2.86      2.86 o
  -8   1   6        0.09        4.92      1.67 o
  -7   1   6       22.07       24.10      3.26 o
  -6   1   6       24.18       26.20      2.97 o
  -5   1   6      237.48      257.70      6.95 o
  -4   1   6        2.14        2.54      1.63 o
  -3   1   6       18.42       23.02      1.99 o
  -2   1   6       24.20       25.91      2.14 o
  -1   1   6       80.89      102.28      3.69 o
   0   1   6        6.81        8.64      1.01 o
   1   1   6      254.25      261.20      5.83 o
   2   1   6      603.72      647.97      9.20 o
   3   1   6        5.55        5.79      1.67 o
   4   1   6      215.82      235.00      6.26 o
   5   1   6      107.32      103.98      4.67 o
   6   1   6      568.42      597.80     11.18 o
   7   1   6       12.17       11.47      2.68 o
   8   1   6        9.63        6.51      2.54 o
   9   1   6       16.05       14.55      3.23 o
  10   1   6       22.65       20.52      3.98 o
  11   1   6       29.86       28.85      4.45 o
  12   1   6       81.16       78.39      6.77 o
  13   1   6       38.26       36.77      5.64 o
 -12   2   6      114.08      108.86      8.36 o
 -11   2   6       47.76       56.31      5.72 o
 -10   2   6      125.17      130.84      7.42 o
  -9   2   6       55.38       56.49      4.63 o
  -8   2   6      106.15      111.58      6.15 o
  -7   2   6       99.93       82.66      4.81 o
  -6   2   6      129.48      122.95      5.39 o
  -5   2   6       39.95       32.03      3.12 o
  -4   2   6       68.84       45.39      3.40 o
  -3   2   6      729.70      760.35     11.43 o
  -2   2   6      882.93      968.82     12.52 o
  -1   2   6     1267.78     1292.75     14.08 o
   0   2   6      557.30      555.52     18.89 o
   1   2   6      489.57      495.09      8.87 o
   2   2   6       80.75       66.85      3.54 o
   3   2   6       13.92       10.78      1.99 o
   4   2   6      269.01      260.80      7.09 o
   5   2   6       47.17       44.77      3.43 o
   6   2   6       15.55       16.90      2.72 o
   7   2   6      126.68      135.11      6.33 o
   8   2   6      159.31      155.19      7.35 o
   9   2   6       88.70       89.28      6.12 o
  10   2   6      131.06      136.70      7.75 o
  11   2   6       17.95       24.83      4.27 o
  12   2   6       10.87        8.58      4.27 o
 -11   3   6        3.02        5.21      3.47 o
 -10   3   6       49.64       48.29      5.61 o
  -9   3   6       19.01       13.21      4.19 o
  -8   3   6       44.38       40.07      5.06 o
  -7   3   6       56.60       53.31      4.92 o
  -6   3   6        0.61       -2.61      2.61 o
  -5   3   6       24.84       24.75      3.40 o
  -4   3   6       15.39       17.62      2.97 o
  -3   3   6        0.68        5.21      2.21 o
  -2   3   6        7.53        2.68      2.10 o
  -1   3   6        0.18       -2.07      2.07 o
   0   3   6      268.23      303.29      5.64 o
   1   3   6       85.02       90.37      4.67 o
   2   3   6      278.46      292.16      7.96 o
   3   3   6       91.21       84.84      4.77 o
   4   3   6       45.21       57.91      4.05 o
   5   3   6      173.92      180.61      6.88 o
   6   3   6       11.06       13.65      3.08 o
   7   3   6      212.71      207.72      8.33 o
   8   3   6       96.17       90.95      6.19 o
   9   3   6        0.63       -1.88      2.97 o
  10   3   6       42.12       42.92      4.99 o
  11   3   6        1.26        0.36      3.76 o
 -10   4   6        2.84        4.63      3.65 o
  -9   4   6       37.28       31.23      5.68 o
  -8   4   6       69.71       68.81      6.41 o
  -7   4   6      194.80      178.47      8.87 o
  -6   4   6      213.32      215.06      9.16 o
  -5   4   6       85.21       87.16      5.86 o
  -4   4   6       80.22       87.41      5.50 o
  -3   4   6      129.22      120.71      6.62 o
  -2   4   6      163.41      153.90      6.95 o
  -1   4   6      163.13      146.30      6.73 o
   0   4   6      128.19      127.75     11.54 o
   1   4   6      133.26      140.07      6.26 o
   2   4   6        0.10       -0.47      1.92 o
   3   4   6        0.08        1.99      2.39 o
   4   4   6        2.20        4.41      2.28 o
   5   4   6      159.15      134.21      6.77 o
   6   4   6        3.36        6.41      2.43 o
   7   4   6       40.92       38.15      4.52 o
   8   4   6       24.52       19.62      4.38 o
   9   4   6        1.52        1.78      3.36 o
  10   4   6        1.07        4.63      3.12 o
  -8   5   6        9.27        2.36      4.70 o
  -7   5   6       39.83       34.35      5.39 o
  -6   5   6        6.04        8.76      3.32 o
  -5   5   6       34.23       31.38      4.52 o
  -4   5   6       30.28       35.55      4.27 o
  -3   5   6       15.97       13.94      3.69 o
  -2   5   6       13.73       11.47      3.32 o
  -1   5   6       38.11       44.04      4.48 o
   0   5   6      209.47      202.63      6.27 o
   1   5   6       56.40       57.04      5.10 o
   2   5   6      263.92      255.09      9.78 o
   3   5   6      235.61      229.86      9.81 o
   4   5   6        0.05       -2.57      3.01 o
   5   5   6       32.87       32.94      4.77 o
   6   5   6       26.33       34.89      4.67 o
   7   5   6        4.26        8.83      4.01 o
   8   5   6        8.60        9.34      4.16 o
  -4   6   6       23.71       26.57      4.92 o
  -3   6   6        9.06        3.04      3.26 o
  -2   6   6       42.56       47.02      6.12 o
  -1   6   6       33.94       40.54      5.21 o
   0   6   6        1.35        1.81      3.85 o
   1   6   6       29.15       35.69      4.34 o
   2   6   6       25.32       29.78      4.85 o
   3   6   6        0.00       -3.04      3.80 o
   4   6   6        0.34        0.40      3.47 o
 -12   1   7        0.15        1.12      3.43 o
 -11   1   7       60.14       45.06      5.68 o
 -10   1   7       30.25       26.31      3.65 o
  -9   1   7       56.88       51.94      5.21 o
  -8   1   7       14.43       15.53      2.94 o
  -7   1   7       89.98       82.55      4.96 o
  -6   1   7      210.66      211.59      7.02 o
  -5   1   7      727.96      780.00     12.38 o
  -4   1   7     2427.89     2330.13     19.91 o
  -3   1   7      389.73      415.57      8.29 o
  -2   1   7     2063.52     2165.48     17.88 o
  -1   1   7     1849.62     1986.40     16.68 o
   0   1   7       87.27      124.96      3.10 o
   1   1   7      962.03      892.17     11.25 o
   2   1   7      236.94      222.51      5.90 o
   3   1   7     1150.60     1173.42     13.68 o
   4   1   7     2254.63     2241.09     19.94 o
   5   1   7      340.92      344.89      8.36 o
   6   1   7      409.06      376.01      9.41 o
   7   1   7      261.16      257.84      8.15 o
   8   1   7      120.10      124.65      6.30 o
   9   1   7      151.85      131.60      7.42 o
  10   1   7       45.45       43.32      4.77 o
  11   1   7        0.15       -1.01      3.40 o
  12   1   7       24.44       32.21      5.28 o
 -12   2   7        0.40        5.03      3.80 o
 -11   2   7        0.04        2.10      3.23 o
 -10   2   7        2.43        1.30      2.46 o
  -9   2   7        0.30        0.87      2.75 o
  -8   2   7        2.06        0.54      2.57 o
  -7   2   7       71.10       54.55      4.67 o
  -6   2   7        3.28        5.79      2.07 o
  -5   2   7        2.91        7.13      2.25 o
  -4   2   7      228.99      259.80      7.38 o
  -3   2   7        6.55       14.08      1.99 o
  -2   2   7      228.32      253.43      6.88 o
  -1   2   7       25.06       23.67      2.54 o
   0   2   7       23.93       24.20      2.65 o
   1   2   7      131.98      139.24      5.03 o
   2   2   7       53.24       49.51      3.32 o
   3   2   7      200.98      195.22      6.26 o
   4   2   7       38.68       44.84      3.51 o
   5   2   7       63.90       70.47      4.38 o
   6   2   7       93.59      115.74      5.75 o
   7   2   7       79.75       78.47      5.21 o
   8   2   7       27.99       23.12      3.83 o
   9   2   7      149.86      141.16      7.13 o
  10   2   7       46.22       51.25      5.17 o
  11   2   7       13.12       12.99      3.94 o
  12   2   7        0.00       -3.65      3.65 o
 -11   3   7        2.22        1.16      3.47 o
 -10   3   7       20.43       16.29      3.94 o
  -9   3   7       35.70       37.17      4.59 o
  -8   3   7        6.63        5.10      3.36 o
  -7   3   7       98.19      100.15      6.19 o
  -6   3   7      283.29      276.99      9.05 o
  -5   3   7      194.03      210.28      7.93 o
  -4   3   7      336.68      322.44      9.20 o
  -3   3   7      640.56      619.19     12.27 o
  -2   3   7      451.02      412.35      9.85 o
  -1   3   7       93.55       89.18      4.77 o
   0   3   7      589.03      620.10      8.35 o
   1   3   7      492.84      477.90     10.35 o
   2   3   7       82.87       89.14      4.67 o
   3   3   7      772.92      787.68     13.75 o
   4   3   7      331.74      343.37      9.49 o
   5   3   7      137.62      147.67      6.88 o
   6   3   7      168.89      179.85      7.53 o
   7   3   7        8.40        3.58      3.40 o
   8   3   7      140.48      128.13      7.46 o
   9   3   7      354.64      341.63     12.20 o
  10   3   7        0.85       -0.72      3.61 o
  11   3   7        0.76        1.52      3.83 o
 -10   4   7        5.21        0.00      3.90 o
  -9   4   7       15.57       20.78      4.30 o
  -8   4   7        4.32        1.74      3.65 o
  -7   4   7       22.55       24.57      5.03 o
  -6   4   7       13.82       14.59      3.65 o
  -5   4   7       49.80       42.75      4.56 o
  -4   4   7        0.20        3.83      2.54 o
  -3   4   7       12.66       12.05      3.72 o
  -2   4   7       31.22       36.13      3.72 o
  -1   4   7       58.16       51.65      4.56 o
   0   4   7        7.14        9.44      1.81 o
   1   4   7        8.19       10.71      2.61 o
   2   4   7        4.24        3.54      2.28 o
   3   4   7        4.27        2.61      2.61 o
   4   4   7       61.68       56.31      4.63 o
   5   4   7       13.50        9.70      3.12 o
   6   4   7       15.63       14.52      3.23 o
   7   4   7       10.95       11.25      3.40 o
   8   4   7       10.23        0.69      3.98 o
   9   4   7        0.51       -0.36      3.47 o
  10   4   7        8.35       11.91      4.45 o
  -7   5   7       13.09       14.84      4.12 o
  -6   5   7       22.84       25.70      4.34 o
  -5   5   7       55.54       63.91      5.90 o
  -4   5   7      121.89      122.87      7.60 o
  -3   5   7       70.01       73.66      6.51 o
  -2   5   7       84.33       96.71      6.95 o
  -1   5   7      101.20      105.83      7.13 o
   0   5   7       62.84       67.35      4.14 o
   1   5   7       21.39       20.38      4.01 o
   2   5   7       31.53       37.57      5.21 o
   3   5   7      218.32      199.39      9.45 o
   4   5   7      154.09      140.29      8.25 o
   5   5   7       37.61       41.66      5.35 o
   6   5   7       67.00       57.65      6.30 o
   7   5   7       27.62       28.45      5.28 o
   8   5   7        2.24        2.43      3.80 o
  -3   6   7        0.25        4.30      3.30 o
  -2   6   7        0.23        4.23      3.87 o
  -1   6   7       64.99       58.92      6.30 o
   0   6   7        1.25        2.23      3.40 o
   1   6   7       19.13       19.73      4.01 o
   2   6   7        1.94        2.68      3.30 o
   3   6   7       20.19       25.77      4.38 o
   4   6   7        1.64       -0.40      3.51 o
 -12   0   8        5.16        3.36      3.12 o
 -11   0   8       30.50       37.49      4.81 o
 -10   0   8       46.76       55.71      5.10 o
  -9   0   8       24.77       25.51      3.83 o
  -8   0   8       82.92       83.10      5.21 o
  -7   0   8       49.42       49.94      3.83 o
  -6   0   8        0.07        1.05      1.92 o
  -5   0   8      379.36      383.80      8.87 o
  -4   0   8       87.77       86.14      4.38 o
  -3   0   8       47.20       51.03      3.26 o
  -2   0   8      690.11      686.70     10.49 o
  -1   0   8      169.60      238.81      6.04 o
   0   0   8     3667.80     4019.86     66.29 o
   1   0   8     6641.88     6878.93    134.35 o
   2   0   8       60.98       42.39      3.19 o
   3   0   8      627.92      581.66     10.13 o
   4   0   8      592.88      581.70     10.53 o
   5   0   8       39.89       26.24      2.90 o
   6   0   8      272.04      253.32      8.04 o
   7   0   8       42.36       30.91      3.47 o
   8   0   8      197.82      207.32      8.40 o
   9   0   8      248.51      268.19      9.85 o
  10   0   8        0.28       -0.91      3.08 o
  11   0   8      662.74      681.27     17.48 o
  12   0   8      670.09      723.07     18.31 o
 -12   1   8       10.82        4.19      4.56 o
 -11   1   8        0.67        3.83      3.30 o
 -10   1   8       14.83       20.85      3.94 o
  -9   1   8        0.08        2.57      2.39 o
  -8   1   8       27.59       29.21      4.01 o
  -7   1   8       52.22       51.72      4.19 o
  -6   1   8        5.50        0.65      2.57 o
  -5   1   8       11.45       10.27      2.46 o
  -4   1   8        8.43        8.54      2.14 o
  -3   1   8        1.33        2.36      1.70 o
  -2   1   8      519.55      616.95     10.27 o
  -1   1   8      249.42      260.23      6.51 o
   0   1   8       98.56      115.09      3.15 o
   1   1   8       65.42       80.75      3.83 o
   2   1   8       10.66       10.31      2.17 o
   3   1   8      895.22     1016.38     13.50 o
   4   1   8       53.07       55.45      3.87 o
   5   1   8       52.80       52.99      3.80 o
   6   1   8       12.26       13.75      2.75 o
   7   1   8       19.31       19.11      3.19 o
   8   1   8       45.01       42.02      4.52 o
   9   1   8      312.97      297.00     10.67 o
  10   1   8       19.91       19.18      3.76 o
  11   1   8       83.51       91.53      6.77 o
  12   1   8        2.87        5.32      3.26 o
 -12   2   8        0.12       -4.48      4.48 o
 -11   2   8        9.79       -1.49      4.52 o
 -10   2   8        1.22        2.03      2.46 o
  -9   2   8        3.52       -0.33      3.01 o
  -8   2   8        9.83       10.67      3.26 o
  -7   2   8       35.65       28.85      3.76 o
  -6   2   8        0.09       -2.14      2.14 o
  -5   2   8      111.03      106.08      5.35 o
  -4   2   8       36.10       59.79      3.83 o
  -3   2   8       17.91       21.32      2.43 o
  -2   2   8       29.93       21.97      2.61 o
  -1   2   8       63.68       61.68      3.80 o
   0   2   8      318.45      308.75      6.12 o
   1   2   8      330.99      322.23      7.89 o
   2   2   8      514.06      534.18     10.31 o
   3   2   8      730.05      699.58     12.16 o
   4   2   8      369.39      374.92      9.23 o
   5   2   8      792.78      784.53     14.04 o
   6   2   8     1721.35     1739.92     21.32 o
   7   2   8      425.12      411.63     11.40 o
   8   2   8        1.29       -2.86      2.86 o
   9   2   8        5.73        4.88      2.97 o
  10   2   8       14.44       12.01      3.90 o
  11   2   8       44.93       46.65      5.86 o
  12   2   8       24.07       38.98      5.10 o
 -11   3   8       25.13       25.08      4.81 o
 -10   3   8       21.44       25.01      4.45 o
  -9   3   8        0.02       -1.70      3.32 o
  -8   3   8       52.69       47.42      5.10 o
  -7   3   8       23.54       17.19      3.61 o
  -6   3   8        0.87        6.22      2.72 o
  -5   3   8       15.61        9.91      3.15 o
  -4   3   8       10.47       12.49      2.68 o
  -3   3   8       10.16        9.38      2.86 o
  -2   3   8       31.15       30.62      3.58 o
  -1   3   8      132.92      141.77      6.26 o
   0   3   8      161.15      152.37      4.45 o
   1   3   8      136.28      149.55      6.26 o
   2   3   8      185.63      188.67      6.91 o
   3   3   8      107.65       99.17      5.57 o
   4   3   8      176.36      189.22      7.46 o
   5   3   8        7.87        9.34      2.50 o
   6   3   8       21.50       12.67      3.47 o
   7   3   8        7.50       11.87      3.15 o
   8   3   8       23.73       22.15      4.45 o
   9   3   8        2.21        2.36      3.51 o
  10   3   8       13.85       17.15      4.88 o
  11   3   8       12.90        7.93      4.48 o
  -9   4   8        5.38        4.99      3.40 o
  -8   4   8       14.68       17.95      3.87 o
  -7   4   8       30.88       33.01      3.98 o
  -6   4   8        1.02       -0.62      3.36 o
  -5   4   8        0.18        1.20      2.61 o
  -4   4   8       40.95       37.31      4.27 o
  -3   4   8        5.52        8.83      3.04 o
  -2   4   8        9.75       11.00      2.86 o
  -1   4   8      172.02      137.39      7.38 o
   0   4   8      275.57      270.47      8.89 o
   1   4   8      321.01      303.81     10.13 o
   2   4   8      319.57      307.71     10.27 o
   3   4   8       80.00       88.61      5.75 o
   4   4   8       14.88       16.57      3.40 o
   5   4   8       75.58       65.55      5.50 o
   6   4   8      154.79      145.24      7.78 o
   7   4   8       62.06       59.65      6.01 o
   8   4   8       30.60       26.06      5.10 o
   9   4   8       18.45       27.11      4.38 o
  -7   5   8        9.33        7.49      4.01 o
  -6   5   8       58.51       54.36      5.54 o
  -5   5   8       19.26       19.73      4.48 o
  -4   5   8        0.90        0.00      2.83 o
  -3   5   8      131.91      118.28      7.53 o
  -2   5   8       46.42       57.98      5.64 o
  -1   5   8       88.49       98.84      6.66 o
   0   5   8      256.91      243.24      8.91 o
   1   5   8        1.06        0.98      3.01 o
   2   5   8        0.47        3.90      3.30 o
   3   5   8       44.98       41.08      5.46 o
   4   5   8        0.11        0.33      3.40 o
   5   5   8        4.15        7.17      3.83 o
   6   5   8       11.33       19.80      3.61 o
   7   5   8        5.94        9.81      4.19 o
  -2   6   8       10.60        8.76      3.98 o
  -1   6   8        0.02        1.96      3.19 o
   0   6   8       30.37       28.42      3.81 o
   1   6   8       96.98       95.73      7.49 o
   2   6   8        1.32        7.53      3.26 o
 -12   1   9        5.30        0.80      3.80 o
 -11   1   9       19.02       15.97      4.38 o
 -10   1   9       41.82       40.43      4.52 o
  -9   1   9       21.32       18.46      4.01 o
  -8   1   9       89.89      100.47      6.19 o
  -7   1   9      333.26      348.18      9.98 o
  -6   1   9      124.79      120.74      6.08 o
  -5   1   9      285.21      290.56      8.33 o
  -4   1   9      367.66      377.17      9.05 o
  -3   1   9       71.94       80.46      4.63 o
  -2   1   9      103.38      127.55      5.21 o
  -1   1   9       50.49       52.30      3.51 o
   0   1   9       65.57       54.93      2.44 o
   1   1   9      126.24      132.79      5.21 o
   2   1   9        7.28        8.18      1.92 o
   3   1   9      221.78      242.78      7.13 o
   4   1   9       84.88       86.10      4.63 o
   5   1   9       33.93       33.52      3.47 o
   6   1   9       48.66       45.57      3.83 o
   7   1   9       48.47       37.78      4.52 o
   8   1   9      905.21      877.22     17.30 o
   9   1   9      341.30      363.56     11.65 o
  10   1   9        7.43       12.20      3.87 o
  11   1   9       76.04       76.76      6.80 o
  12   1   9       28.31       25.19      5.35 o
 -11   2   9       21.87       19.83      4.56 o
 -10   2   9       13.28        7.71      3.98 o
  -9   2   9        1.48        2.57      2.90 o
  -8   2   9       53.90       37.06      4.96 o
  -7   2   9       20.05       23.27      3.47 o
  -6   2   9        3.32        2.79      2.83 o
  -5   2   9      336.47      361.97      9.60 o
  -4   2   9       17.04       20.56      2.90 o
  -3   2   9        2.99        5.03      1.92 o
  -2   2   9       93.57      101.45      5.06 o
  -1   2   9        1.94       -1.38      2.28 o
   0   2   9       38.27       45.94      2.60 o
   1   2   9        2.46        1.96      2.07 o
   2   2   9       18.13       10.02      2.86 o
   3   2   9      669.93      667.59     12.56 o
   4   2   9       27.25       32.57      3.80 o
   5   2   9        9.99       11.51      3.04 o
   6   2   9      679.89      652.53     13.94 o
   7   2   9        1.08        4.63      2.75 o
   8   2   9        0.04        3.83      2.54 o
   9   2   9       13.56       16.04      3.43 o
  10   2   9        8.07        3.47      3.87 o
  11   2   9        2.25        3.04      3.76 o
 -10   3   9        3.69        4.59      4.09 o
  -9   3   9      142.87      130.51      7.93 o
  -8   3   9        5.43       12.20      3.43 o
  -7   3   9        5.37        3.08      3.40 o
  -6   3   9      431.44      393.24     11.58 o
  -5   3   9      137.33      137.46      7.60 o
  -4   3   9       19.65       17.91      3.47 o
  -3   3   9       58.40       60.95      4.77 o
  -2   3   9        0.01        0.72      1.96 o
  -1   3   9       15.99       16.26      2.90 o
   0   3   9       27.37       33.78      6.06 o
   1   3   9       15.74       13.17      2.50 o
   2   3   9       97.00      111.11      5.86 o
   3   3   9      504.54      499.94     12.16 o
   4   3   9      137.28      125.30      6.80 o
   5   3   9      293.57      286.55      9.91 o
   6   3   9        3.81        6.55      3.04 o
   7   3   9       31.41       30.18      4.30 o
   8   3   9      111.84      117.48      7.31 o
   9   3   9      111.70      113.47      7.86 o
  10   3   9       89.46      105.29      7.75 o
  -9   4   9        3.27       -1.20      3.98 o
  -8   4   9        5.48        8.22      3.01 o
  -7   4   9        7.75        5.64      3.30 o
  -6   4   9       52.15       62.22      5.54 o
  -5   4   9        1.37        6.33      2.72 o
  -4   4   9       76.74       77.74      5.97 o
  -3   4   9      355.30      334.50     11.04 o
  -2   4   9      149.27      138.69      7.49 o
  -1   4   9       19.42       21.25      4.19 o
   0   4   9      136.07      139.63      5.20 o
   1   4   9      213.66      211.59      8.87 o
   2   4   9        5.21        5.93      3.15 o
   3   4   9       10.10        8.73      2.94 o
   4   4   9       18.05       14.44      3.54 o
   5   4   9      133.72      149.44      7.86 o
   6   4   9        9.52       10.56      3.90 o
   7   4   9      139.08      163.48      8.80 o
   8   4   9      298.26      318.76     12.52 o
   9   4   9        6.45       17.84      3.94 o
  -6   5   9       27.83       35.51      5.50 o
  -5   5   9        0.85        2.61      3.19 o
  -4   5   9       26.03       25.22      4.96 o
  -3   5   9        3.39        5.25      3.69 o
  -2   5   9       72.05       57.25      5.97 o
  -1   5   9       29.70       28.41      4.38 o
   0   5   9      102.14       96.04      7.33 o
   1   5   9       16.23        5.39      4.01 o
   2   5   9        0.10        0.00      3.01 o
   3   5   9       29.14       20.92      4.85 o
   4   5   9        2.56        2.14      3.30 o
   5   5   9       60.15       54.33      6.01 o
   6   5   9       45.69       44.26      5.79 o
 -11   0  10       42.69       52.95      5.54 o
 -10   0  10       52.40       60.52      5.64 o
  -9   0  10      134.34      118.82      7.64 o
  -8   0  10      129.24      125.16      6.55 o
  -7   0  10       95.03       86.76      5.61 o
  -6   0  10      528.98      536.86     12.30 o
  -5   0  10       24.10       18.57      3.01 o
  -4   0  10      255.07      265.41      7.89 o
  -3   0  10     2715.97     2800.56     23.92 o
  -2   0  10     1061.16     1137.67     15.20 o
  -1   0  10      142.99      136.34      5.32 o
   0   0  10       76.30       73.75      2.76 o
   1   0  10      353.23      347.05      8.33 o
   2   0  10      195.34      163.16      6.41 o
   3   0  10      293.10      250.53      7.64 o
   4   0  10      231.80      196.71      7.06 o
   5   0  10        4.44        3.61      2.25 o
   6   0  10      358.85      338.85     10.24 o
   7   0  10        2.33       -1.30      2.90 o
   8   0  10      155.07      149.58      8.07 o
   9   0  10     1090.33     1115.41     19.58 o
  10   0  10      286.30      284.15     11.80 o
  11   0  10      106.54       96.02      6.99 o
 -11   1  10        0.54       -4.09      4.09 o
 -10   1  10        4.54        5.93      3.04 o
  -9   1  10        7.94        5.75      3.40 o
  -8   1  10        2.24        1.78      2.72 o
  -7   1  10        5.85        8.15      2.83 o
  -6   1  10        5.77        8.04      3.04 o
  -5   1  10      153.70      152.08      6.51 o
  -4   1  10       43.63       46.76      4.16 o
  -3   1  10      237.66      256.61      7.82 o
  -2   1  10       53.26       52.12      3.94 o
  -1   1  10      255.50      260.42      7.53 o
   0   1  10      497.15      507.15     15.19 o
   1   1  10       67.71       68.34      4.19 o
   2   1  10        6.45        8.91      2.21 o
   3   1  10       92.07       94.11      4.88 o
   4   1  10       78.86       77.20      4.70 o
   5   1  10       40.53       38.76      4.09 o
   6   1  10      324.53      297.36      9.70 o
   7   1  10        0.27        2.72      3.23 o
   8   1  10      445.77      439.93     12.96 o
   9   1  10        0.43       -3.19      3.32 o
  10   1  10        2.19        1.05      3.23 o
  11   1  10      137.70      142.09      9.09 o
 -11   2  10       23.25       27.87      5.21 o
 -10   2  10       13.40       21.32      4.27 o
  -9   2  10      136.41      145.24      7.96 o
  -8   2  10      208.29      221.28      9.45 o
  -7   2  10      111.76      108.04      6.70 o
  -6   2  10       11.03       13.03      3.43 o
  -5   2  10        2.79        6.59      2.43 o
  -4   2  10      338.09      323.24      9.60 o
  -3   2  10       79.56       73.73      4.77 o
  -2   2  10      268.78      272.61      8.51 o
  -1   2  10     1228.76     1214.58     17.08 o
   0   2  10      127.52      126.13      5.25 o
   1   2  10     1057.56     1033.61     15.57 o
   2   2  10     1223.55     1178.99     16.86 o
   3   2  10      692.47      679.93     13.32 o
   4   2  10      603.42      627.88     13.21 o
   5   2  10      579.21      604.24     13.36 o
   6   2  10      104.89       98.16      6.48 o
   7   2  10       17.89       21.72      3.30 o
   8   2  10       19.42        9.67      3.58 o
   9   2  10       64.41       71.48      6.48 o
  10   2  10        8.20       10.96      3.23 o
  11   2  10        2.01        1.99      3.83 o
 -10   3  10        2.37       -0.40      3.61 o
  -9   3  10       10.51        4.81      4.19 o
  -8   3  10        2.99       -0.69      3.65 o
  -7   3  10        2.09        8.11      3.08 o
  -6   3  10       52.68       41.70      5.21 o
  -5   3  10        7.24        0.87      3.26 o
  -4   3  10        7.00        9.05      3.04 o
  -3   3  10        0.30        2.65      2.39 o
  -2   3  10       88.51       76.47      5.57 o
  -1   3  10        0.00        0.25      2.46 o
   0   3  10        5.18        1.15      1.96 o
   1   3  10      128.99      129.17      7.06 o
   2   3  10      471.06      495.49     12.27 o
   3   3  10      234.07      230.77      8.76 o
   4   3  10      116.22      115.21      7.31 o
   5   3  10      497.06      509.35     13.43 o
   6   3  10        0.36        0.29      2.68 o
   7   3  10        2.48       -2.25      3.61 o
   8   3  10        0.52        9.63      3.23 o
   9   3  10        2.65       -4.12      4.12 o
  10   3  10        8.74        9.52      4.34 o
  -8   4  10       14.21       14.84      4.81 o
  -7   4  10       80.48       72.68      7.24 o
  -6   4  10       25.39       29.39      4.27 o
  -5   4  10       22.30       26.35      4.56 o
  -4   4  10      339.78      293.56     11.22 o
  -3   4  10      103.05       90.26      6.88 o
  -2   4  10      335.95      343.77     11.33 o
  -1   4  10      295.57      285.64     10.64 o
   0   4  10       96.20       92.78      4.42 o
   1   4  10      111.51       99.21      6.77 o
   2   4  10       98.80       95.56      6.15 o
   3   4  10        1.40       -3.30      3.30 o
   4   4  10      272.60      277.53     10.38 o
   5   4  10        1.04        5.32      3.51 o
   6   4  10        6.43       -0.69      4.56 o
   7   4  10       96.11       86.90      7.31 o
   8   4  10       32.25       38.07      5.50 o
  -5   5  10        4.10       10.17      4.09 o
  -4   5  10       23.88       30.18      5.17 o
  -3   5  10        8.50        2.21      3.80 o
  -2   5  10       38.69       45.68      5.72 o
  -1   5  10       15.45       17.77      4.19 o
   0   5  10       18.38       14.99      2.87 o
   1   5  10        8.84        4.59      4.45 o
   2   5  10       23.98       25.80      4.56 o
   3   5  10       13.53       19.00      4.34 o
   4   5  10       68.50       90.55      7.09 o
   5   5  10        3.19       15.57      3.87 o
 -11   1  11        1.18       -0.80      3.72 o
 -10   1  11        3.28       -2.57      3.69 o
  -9   1  11       26.56       31.16      4.92 o
  -8   1  11       58.23       57.04      5.75 o
  -7   1  11      129.92      128.73      6.91 o
  -6   1  11      146.09      130.15      7.31 o
  -5   1  11      120.77      116.29      6.19 o
  -4   1  11      630.92      607.80     13.03 o
  -3   1  11       13.84       12.05      3.15 o
  -2   1  11      349.10      350.93      9.38 o
  -1   1  11     1545.90     1576.76     19.33 o
   0   1  11      479.50      489.88     11.83 o
   1   1  11      427.79      435.84     10.06 o
   2   1  11      108.49      115.89      5.54 o
   3   1  11      283.01      286.15      8.65 o
   4   1  11       94.90      102.28      5.50 o
   5   1  11      991.88      962.81     16.93 o
   6   1  11     1282.78     1324.31     19.80 o
   7   1  11       12.61        8.94      3.87 o
   8   1  11      113.01       98.73      6.91 o
   9   1  11       51.81       57.58      5.97 o
  10   1  11       46.25       46.65      5.39 o
  11   1  11      176.66      176.66     10.09 o
 -10   2  11        7.86        5.39      4.05 o
  -9   2  11        4.02        3.23      3.43 o
  -8   2  11       31.46       31.59      4.30 o
  -7   2  11        0.44        4.01      2.65 o
  -6   2  11        1.81        7.28      2.68 o
  -5   2  11        5.52        1.09      2.97 o
  -4   2  11        2.56        1.81      2.79 o
  -3   2  11      198.96      202.50      7.93 o
  -2   2  11        5.46        4.34      2.50 o
  -1   2  11       15.48       20.27      3.47 o
   0   2  11      837.79      828.72     20.07 o
   1   2  11      240.45      235.69      8.29 o
   2   2  11      131.29      123.67      6.37 o
   3   2  11      846.21      806.68     15.28 o
   4   2  11       81.07       70.79      5.43 o
   5   2  11       48.89       52.52      4.85 o
   6   2  11       54.70       56.60      5.10 o
   7   2  11       31.03       17.26      4.67 o
   8   2  11        0.43        2.32      2.46 o
   9   2  11        0.00        9.60      2.83 o
  10   2  11        0.58        2.68      3.40 o
  -9   3  11       31.78       24.97      5.21 o
  -8   3  11       10.03       14.23      3.40 o
  -7   3  11       60.36       60.70      5.79 o
  -6   3  11       42.45       42.39      5.14 o
  -5   3  11      171.49      165.37      8.22 o
  -4   3  11      125.67      124.58      7.09 o
  -3   3  11      125.87      135.50      7.28 o
  -2   3  11      698.03      685.79     14.81 o
  -1   3  11        8.18        8.36      3.58 o
   0   3  11      571.95      584.03     15.42 o
   1   3  11     1047.29     1075.30     18.53 o
   2   3  11      525.74      528.71     12.96 o
   3   3  11       19.23        8.73      4.48 o
   4   3  11      645.65      661.25     15.17 o
   5   3  11      135.29      151.00      8.00 o
   6   3  11      463.52      464.11     13.68 o
   7   3  11      207.36      209.12      9.63 o
   8   3  11       79.05       84.47      7.42 o
   9   3  11       50.41       53.82      5.86 o
  -7   4  11       49.80       63.91      6.04 o
  -6   4  11       69.49       61.53      6.04 o
  -5   4  11      145.96      141.52      8.18 o
  -4   4  11        3.58        4.41      3.12 o
  -3   4  11        8.84       10.17      3.94 o
  -2   4  11      189.66      184.62      9.34 o
  -1   4  11       95.98       97.00      6.84 o
   0   4  11       84.32       81.94      4.27 o
   1   4  11        0.05        2.21      2.46 o
   2   4  11       11.76        9.60      4.12 o
   3   4  11       18.68       16.00      4.09 o
   4   4  11       35.38       45.49      5.06 o
   5   4  11      296.58      325.63     12.09 o
   6   4  11        0.75        1.09      3.65 o
   7   4  11       47.73       48.50      6.26 o
  -4   5  11        2.25       -1.59      4.38 o
  -3   5  11       66.77       52.44      6.01 o
  -2   5  11       48.65       48.03      5.93 o
  -1   5  11       98.29      102.39      7.86 o
   0   5  11       82.36       86.25      4.76 o
   1   5  11      164.50      166.96      8.98 o
   2   5  11       75.41       77.63      6.99 o
   3   5  11      100.58      110.21      7.71 o
   4   5  11       44.42       36.27      5.90 o
 -10   0  12        0.71       -0.76      3.32 o
  -9   0  12      274.55      264.68     11.33 o
  -8   0  12        7.67       11.14      3.36 o
  -7   0  12       51.96       48.18      4.85 o
  -6   0  12     1114.17     1122.39     19.40 o
  -5   0  12       51.42       56.03      5.06 o
  -4   0  12      578.75      608.85     13.21 o
  -3   0  12        5.10        9.23      2.75 o
  -2   0  12      199.99      242.42      8.00 o
  -1   0  12       14.31       14.01      2.46 o
   0   0  12       13.98       15.39      1.87 o
   1   0  12       41.88       50.49      3.87 o
   2   0  12       80.06       86.39      5.39 o
   3   0  12      243.00      225.09      8.29 o
   4   0  12      256.64      225.41      8.62 o
   5   0  12       11.46       15.75      3.43 o
   6   0  12       24.49       20.41      4.12 o
   7   0  12      712.55      670.26     15.68 o
   8   0  12      414.86      417.86     13.03 o
   9   0  12       42.48       49.12      5.72 o
  10   0  12       42.15       50.70      5.90 o
 -10   1  12       27.60       21.68      5.03 o
  -9   1  12        2.00        1.81      3.61 o
  -8   1  12       43.14       47.09      5.64 o
  -7   1  12      154.56      154.55      8.15 o
  -6   1  12      203.08      195.80      8.47 o
  -5   1  12       34.03       28.60      4.12 o
  -4   1  12      140.15      137.97      6.77 o
  -3   1  12      239.17      228.74      8.65 o
  -2   1  12      234.72      224.51      8.22 o
  -1   1  12       20.09       20.38      3.54 o
   0   1  12       12.74       12.38      1.91 o
   1   1  12       40.80       36.88      3.87 o
   2   1  12       58.62       65.07      4.88 o
   3   1  12       18.60       20.41      3.15 o
   4   1  12       77.61       73.47      5.50 o
   5   1  12      370.19      348.65     10.93 o
   6   1  12        0.05        4.05      2.28 o
   7   1  12        5.42        0.33      3.04 o
   8   1  12       42.08       40.50      5.21 o
   9   1  12        5.37        6.41      3.61 o
  10   1  12        6.20       -1.92      4.12 o
  -9   2  12       17.16        6.44      4.88 o
  -8   2  12        1.91        5.28      3.19 o
  -7   2  12        0.61       -1.67      3.04 o
  -6   2  12       15.78       14.95      3.58 o
  -5   2  12        6.15        7.96      3.04 o
  -4   2  12      100.64       98.05      6.12 o
  -3   2  12        2.20        1.88      3.04 o
  -2   2  12        3.99        9.20      3.19 o
  -1   2  12      435.99      436.28     11.65 o
   0   2  12        9.74        9.99      2.19 o
   1   2  12      207.12      212.64      8.33 o
   2   2  12     1036.63     1040.77     17.70 o
   3   2  12     1051.36     1050.62     18.06 o
   4   2  12      105.68      107.93      6.19 o
   5   2  12      147.78      146.30      7.53 o
   6   2  12       67.54       78.97      5.90 o
   7   2  12       15.37       11.83      4.12 o
   8   2  12       91.56      108.15      7.20 o
   9   2  12       46.48       46.98      5.57 o
  -8   3  12       15.21       13.50      4.30 o
  -7   3  12        1.29        5.10      3.26 o
  -6   3  12        4.62        5.17      3.72 o
  -5   3  12        0.85        2.61      3.04 o
  -4   3  12        1.41       -0.94      3.12 o
  -3   3  12       28.91       30.65      4.52 o
  -2   3  12       13.13       17.44      3.40 o
  -1   3  12      364.14      364.61     11.54 o
   0   3  12      451.23      452.50      9.05 o
   1   3  12       64.30       72.82      5.54 o
   2   3  12      474.49      474.28     12.81 o
   3   3  12       14.74        9.95      4.01 o
   4   3  12       33.88       36.55      4.67 o
   5   3  12        2.82        3.26      3.43 o
   6   3  12        3.79        2.75      3.47 o
   7   3  12        4.37       10.46      3.94 o
   8   3  12        8.78        7.67      3.80 o
  -6   4  12        6.11        3.51      3.98 o
  -5   4  12        2.43       -0.76      3.72 o
  -4   4  12        1.08        2.50      3.54 o
  -3   4  12      217.25      222.44     10.31 o
  -2   4  12       44.57       42.99      5.72 o
  -1   4  12       52.49       43.75      5.14 o
   0   4  12       39.84       33.20      3.29 o
   1   4  12        1.72        6.70      3.01 o
   2   4  12       14.34       16.64      3.72 o
   3   4  12      210.91      190.56      9.56 o
   4   4  12        0.11        3.23      3.65 o
   5   4  12        3.54       10.75      3.83 o
   6   4  12      113.23      113.18      8.07 o
  -2   5  12       20.44        8.76      5.21 o
  -1   5  12        2.72        1.20      4.05 o
   0   5  12       57.95       53.19      4.56 o
   1   5  12       55.91       50.67      6.70 o
   2   5  12       66.16       76.22      7.20 o
  -9   1  13      183.64      177.71      9.41 o
  -8   1  13        6.33        4.99      3.72 o
  -7   1  13       82.24       81.51      6.41 o
  -6   1  13       18.22       14.15      4.27 o
  -5   1  13       43.20       50.01      5.43 o
  -4   1  13     1013.25     1045.69     18.46 o
  -3   1  13      299.66      289.51      9.95 o
  -2   1  13       25.19       26.28      3.83 o
  -1   1  13       57.25       56.28      4.56 o
   0   1  13       14.66       13.47      2.15 o
   1   1  13       10.27       11.98      3.12 o
   2   1  13      268.47      252.92      9.05 o
   3   1  13       37.87       48.18      4.48 o
   4   1  13        6.64        7.64      2.83 o
   5   1  13        3.84        1.20      2.79 o
   6   1  13       10.56        6.26      3.54 o
   7   1  13      104.37       92.62      7.13 o
   8   1  13        0.00       -3.58      3.58 o
   9   1  13       59.14       62.15      6.26 o
  -9   2  13        1.81        2.79      3.69 o
  -8   2  13        0.33        1.12      3.26 o
  -7   2  13        2.25        3.19      3.61 o
  -6   2  13       15.84        9.02      4.12 o
  -5   2  13        0.47        0.00      2.90 o
  -4   2  13        8.17        7.89      2.94 o
  -3   2  13       44.41       36.33      4.45 o
  -2   2  13      179.92      186.04      8.40 o
  -1   2  13      216.49      212.46      8.94 o
   0   2  13       23.88       18.66      2.92 o
   1   2  13       72.25       80.64      6.01 o
   2   2  13       46.85       39.52      4.74 o
   3   2  13        3.64        5.25      2.57 o
   4   2  13        7.27        9.67      3.01 o
   5   2  13        1.78       -1.88      3.36 o
   6   2  13       35.73       30.22      5.28 o
   7   2  13       28.87       27.04      4.77 o
   8   2  13        0.31        5.21      2.94 o
   9   2  13       46.08       45.75      6.08 o
  -7   3  13       37.22       41.23      5.06 o
  -6   3  13       78.78       72.53      6.59 o
  -5   3  13       82.56       73.47      6.70 o
  -4   3  13       63.63       58.20      5.75 o
  -3   3  13      179.16      190.34      8.98 o
  -2   3  13       58.76       60.81      5.86 o
  -1   3  13      105.72      121.40      7.13 o
   0   3  13       26.13       18.41      7.00 o
   1   3  13      180.63      182.99      8.87 o
   2   3  13      168.69      174.42      8.62 o
   3   3  13       25.96       34.06      4.52 o
   4   3  13       10.24        7.35      3.61 o
   5   3  13        0.62       -3.58      3.58 o
   6   3  13        0.03        0.36      3.12 o
   7   3  13       12.30        6.51      4.85 o
  -5   4  13        4.73        4.74      4.41 o
  -4   4  13       84.05       90.34      7.57 o
  -3   4  13      182.40      183.90      9.74 o
  -2   4  13        9.39       17.80      3.58 o
  -1   4  13       22.99       27.62      4.45 o
   0   4  13       11.69       11.39      2.88 o
   1   4  13        1.72        2.14      3.04 o
   2   4  13        1.37        6.51      2.83 o
   3   4  13       11.43       11.43      4.34 o
   4   4  13      121.68      116.43      8.15 o
   5   4  13       89.56       85.89      7.28 o
  -9   0  14       22.24       16.36      5.14 o
  -8   0  14       69.34       90.08      7.49 o
  -7   0  14      788.47      799.98     18.46 o
  -6   0  14      283.09      285.42     11.14 o
  -5   0  14       55.17       52.73      5.61 o
  -4   0  14       45.62       48.65      4.30 o
  -3   0  14       11.13       19.80      2.72 o
  -2   0  14      103.62      104.05      5.93 o
  -1   0  14      133.65      138.55      7.17 o
   0   0  14      344.71      373.07      7.76 o
   1   0  14      806.11      809.50     16.07 o
   2   0  14       36.22       41.01      4.48 o
   3   0  14      380.46      355.74     11.69 o
   4   0  14     1416.08     1241.03     19.98 o
   5   0  14       49.75       40.21      5.17 o
   6   0  14       85.80       76.36      6.70 o
   7   0  14       36.48       42.68      5.10 o
   8   0  14       17.58       16.00      3.76 o
   9   0  14       59.92       74.09      6.95 o
  -8   1  14        5.54        4.56      3.83 o
  -7   1  14        7.77        1.78      4.09 o
  -6   1  14        7.58       -1.01      4.19 o
  -5   1  14       74.74       74.74      6.08 o
  -4   1  14      112.67      105.25      7.24 o
  -3   1  14       31.92       34.86      4.34 o
  -2   1  14       17.49       21.76      3.80 o
  -1   1  14        4.44        3.98      2.65 o
   0   1  14        7.45        7.50      2.28 o
   1   1  14      222.40      214.88      8.87 o
   2   1  14       66.78       68.59      5.03 o
   3   1  14       46.99       48.10      4.88 o
   4   1  14        4.09        8.00      2.75 o
   5   1  14        1.73        5.46      3.12 o
   6   1  14       62.98       59.28      6.01 o
   7   1  14        2.36        2.14      3.47 o
   8   1  14        0.84        5.68      3.15 o
  -8   2  14        5.36       -0.40      3.90 o
  -7   2  14       25.32       23.38      4.74 o
  -6   2  14       56.70       64.42      6.01 o
  -5   2  14       25.76       25.26      4.59 o
  -4   2  14       19.35       32.14      4.19 o
  -3   2  14        9.73       15.57      3.47 o
  -2   2  14      503.88      536.75     14.19 o
  -1   2  14     1244.37     1243.89     21.10 o
   0   2  14      287.81      289.84      7.41 o
   1   2  14      269.80      247.63      9.95 o
   2   2  14      163.40      167.47      8.15 o
   3   2  14       57.85       60.12      5.35 o
   4   2  14      174.81      178.00      8.94 o
   5   2  14       70.38       70.36      6.70 o
   6   2  14       61.11       65.84      6.33 o
   7   2  14        1.71        3.36      3.26 o
   8   2  14        1.59       -1.99      3.90 o
  -6   3  14        0.09        2.72      3.19 o
  -5   3  14        0.48       -3.01      3.83 o
  -4   3  14       47.25       45.42      5.43 o
  -3   3  14       31.08       29.75      4.85 o
  -2   3  14       26.63       25.33      4.12 o
  -1   3  14       17.42        7.78      4.05 o
   0   3  14       14.14       16.50      2.85 o
   1   3  14       27.96       34.71      4.74 o
   2   3  14       29.94       33.77      4.85 o
   3   3  14       10.17        9.41      3.94 o
   4   3  14        8.82        6.44      3.04 o
   5   3  14        9.81       10.42      3.12 o
   6   3  14        6.89        5.03      3.69 o
  -3   4  14        2.15       -2.75      4.19 o
  -2   4  14       27.03       19.36      5.32 o
  -1   4  14      154.14      159.54      9.20 o
   0   4  14       46.76       48.31      4.27 o
   1   4  14       30.06       25.19      5.35 o
   2   4  14       66.14       72.13      6.95 o
   3   4  14       94.62       97.79      7.57 o
  -7   1  15       29.89       26.86      5.10 o
  -6   1  15        9.09        6.91      3.90 o
  -5   1  15       29.80       30.98      4.74 o
  -4   1  15      105.86      104.74      7.06 o
  -3   1  15      123.29      130.91      7.60 o
  -2   1  15      167.24      156.64      8.36 o
  -1   1  15       11.92       18.71      3.83 o
   0   1  15      224.43      227.43      6.70 o
   1   1  15      292.32      290.13     10.42 o
   2   1  15       75.76       77.96      6.01 o
   3   1  15      262.60      278.73     10.53 o
   4   1  15        3.41        6.66      3.58 o
   5   1  15       43.86       53.71      5.43 o
   6   1  15      309.08      313.54     12.20 o
   7   1  15      159.39      170.83      9.67 o
  -6   2  15        0.36       -0.40      2.94 o
  -5   2  15      161.41      137.35      8.98 o
  -4   2  15        6.52        1.41      4.48 o
  -3   2  15        7.20       12.38      3.26 o
  -2   2  15       79.90       80.97      6.44 o
  -1   2  15        4.73        0.00      3.26 o
   0   2  15       13.21        9.72      2.51 o
   1   2  15        4.85        5.28      3.40 o
   2   2  15       25.61       19.11      4.23 o
   3   2  15       12.44       13.36      4.16 o
   4   2  15       26.94       31.34      4.48 o
   5   2  15        6.07        1.09      3.94 o
   6   2  15        9.81        8.76      3.83 o
   7   2  15       42.82       39.20      5.03 o
  -5   3  15       46.57       49.12      5.57 o
  -4   3  15      216.00      237.79     11.00 o
  -3   3  15        2.19       -1.12      4.16 o
  -2   3  15       26.44       31.30      4.70 o
  -1   3  15        6.05        5.46      3.72 o
   0   3  15       17.49       15.75      3.19 o
   1   3  15      218.41      233.56     10.38 o
   2   3  15      108.38      113.36      8.00 o
   3   3  15       52.71       57.98      6.01 o
   4   3  15       72.19       60.30      6.41 o
   5   3  15       88.21       87.34      7.46 o
  -6   0  16        0.24       -3.36      3.36 o
  -5   0  16        0.42        4.05      2.68 o
  -4   0  16        3.29        8.54      2.90 o
  -3   0  16        6.24        5.54      3.23 o
  -2   0  16       59.53       50.63      5.72 o
  -1   0  16        3.61        6.99      3.40 o
   0   0  16       13.65       12.79      2.47 o
   1   0  16      221.36      210.61      9.27 o
   2   0  16        2.41       12.49      2.75 o
   3   0  16       51.42       51.28      5.64 o
   4   0  16       73.60       62.40      6.12 o
   5   0  16       99.01       97.03      7.31 o
   6   0  16       33.84       26.46      4.74 o
  -6   1  16       25.83       22.34      5.03 o
  -5   1  16        6.36        0.36      4.52 o
  -4   1  16       10.35       14.12      3.47 o
  -3   1  16        7.89        5.28      3.80 o
  -2   1  16       41.26       33.37      5.54 o
  -1   1  16        9.78        9.16      3.47 o
   0   1  16       31.46       20.78      3.49 o
   1   1  16       10.30        0.00      4.30 o
   2   1  16       14.66       12.70      3.94 o
   3   1  16       19.84       19.98      3.87 o
   4   1  16       19.85       24.90      4.19 o
   5   1  16        0.01       -1.88      3.69 o
   6   1  16        0.36        1.96      3.69 o
  -5   2  16       53.16       54.04      6.26 o
  -4   2  16      174.69      157.84      9.20 o
  -3   2  16        7.46        9.63      3.76 o
  -2   2  16        3.50        3.26      3.83 o
  -1   2  16        0.60       -0.36      3.26 o
   0   2  16        0.53       -0.07      2.51 o
   1   2  16        8.58       10.02      3.36 o
   2   2  16        2.06        3.61      2.90 o
   3   2  16        9.26        7.75      3.90 o
   4   2  16       73.89       72.50      6.77 o
   5   2  16       79.99       81.26      6.70 o
  -2   3  16       18.05       19.76      4.38 o
  -1   3  16       20.87       17.19      4.52 o
   0   3  16       21.16       25.17      6.01 o
   1   3  16       18.65       26.89      4.63 o
   2   3  16       49.56       44.12      5.93 o
   3   3  16       28.91       31.67      5.39 o
  -4   1  17       42.42       42.24      5.83 o
  -3   1  17      149.15      163.37      9.02 o
  -2   1  17      225.90      223.60     10.46 o
  -1   1  17       73.18       73.00      6.59 o
   0   1  17       69.62       88.23      4.78 o
   1   1  17       10.94        4.05      4.01 o
   2   1  17       31.69       32.39      4.34 o
   3   1  17       28.62       25.04      4.56 o
   4   1  17       50.88       53.39      5.93 o
  -3   2  17        3.37        0.80      4.19 o
  -2   2  17        3.78        1.56      3.90 o
  -1   2  17        5.14        3.12      3.83 o
   0   2  17       13.00       15.36      3.10 o
   1   2  17       11.79       16.26      4.34 o
   2   2  17       11.50        4.70      4.77 o
   3   2  17       12.03       17.51      4.59 o
  -2   0  18       35.52       46.11      6.04 o
  -1   0  18       36.65       43.61      5.64 o
   0   0  18       58.74       58.11      4.45 o
   1   0  18      244.15      240.33     11.04 o
   2   0  18      166.53      186.91     10.20 o
  -1   1  18       21.76       25.55      5.25 o
   0   1  18        9.87        9.05      2.79 o
   1   1  18        4.61        7.57      3.12 o
 
